# Supplementary material for: PurN Is Involved in Antibiotic Tolerance and Virulence in Staphylococcus aureus
Source: Antibiotics (Basel). 2022 Nov 25;11(12):1702. doi: 10.3390/antibiotics11121702 (PMC9774800; doi:10.3390/antibiotics11121702)
Supplement: Supplementary file 1 [file antibiotics-11-01702-s001.zip]

Archive with 1 entries (1 files):
- antibiotics-2005503-supplementary.pdf
